# Supplementary material for: Evaluation of Claw Lesions in Beef Cattle Slaughtered in Northern Portugal: A Preliminary Study
Source: Animals (Basel). 2024 Feb 4;14(3):514. doi: 10.3390/ani14030514 (PMC10854553; doi:10.3390/ani14030514)
Supplement: Supplementary file 1 [file animals-14-00514-s001.zip]

Archive with 1 entries (1 files):
- animals-2825183-supplementary.pdf
